# Supplementary material for: rWTC‐MBTA Vaccine, Alone and Enhanced with Anti‐PD1, Elicits Immune Responses against CNS and Peripheral B‐Cell Lymphoma
Source: Adv Sci (Weinh). 2025 Dec 8;13(35):e11605. doi: 10.1002/advs.202511605 (PMC13292266; doi:10.1002/advs.202511605)
Supplement: Supplementary file 2 — Supporting Information [file ADVS-13-e11605-s002.xlsx]

## Sheet: Innate immune cells in TME
Innate immune cells in the tumor microenvironment
Marker	Vendor	Catalog No.	Color	BD FACSymphony Channels	Note
Live/Dead Fix Blue	ThermoFisher	L23105	UV fixable-blue	UV450
CD45	BD Biosciences	564279	BUV395	UV379
CD19	Biolegend	115509	PE-Cy5.0	YG670	Dump Channel
CD3e	Biolegend	100310	PE-Cy5.0
Ter119	Biolegend	116209	PE-Cy5.0
NK1.1	Biolegend	108716	PE-Cy5.0
Ly6C	BD Biosciences	560595	APC	R670
Ly6G	BD Biosciences	560601	PE-Cy7.0	YG780
CD11b	BD Biosciences	557397	PE	YG586
CD11c	BD Biosciences	565451	BV421	V450
I-A/I-E MHC class II	BD Biosciences	748708	BUV737	UV740
CD206	Biolegend	141727	BV711	V710
F4/80	Biolegend	123133	BV605	V610
CD80	Biolegend	104731	BV650	V670
CD86	Biolegend	105029	APC/Cy7	R780
PDL1 (CD274)	Biolgend	124333	PerCP/Cyanine5.5	B710

## Sheet: Adaptive immune cells in TME
Adaptive immune cells in the tumor microenvironment
Marker	Vendor	Catalog No.	Color	BD FACSymphony Channels
Live/Dead Fix Blue	ThermoFisher	L23105	UV fixable-blue	UV450
CD45	BD Biosciences	564279	BUV395	UV379
CD4	Biolegend	100530	AF647	R670
CD8a	BD Biosciences	564920	BUV805	UV820
TCR beta	BD Biosciences	748406	BUV563	UV586
CD19	BD Biosciences	557958	Alexa Fluor 700	R710
4-1BB Ligand (CD137L)	Biolegend	107105	PE	YG586
PD-1 (CD279)	Biolegend	135240	APC-Fire 750	R780
LAG-3	ThermoFisher	25-2231-80	PE-Cy7	YG780
TIM-3 (CD366)	BD Biosciences	747622	Brilliant Violet 711	V710
CTLA-4 (CD152)	Biolegend	106323	Brilliant Violet 605	V610
CD49b	BD Biosciences	741752	BUV737	UV740
FoxP3	BD Biosciences	562996	Brilliant Violet 421	V450

## Sheet: DC in LN and spleen
DC in LN and spleen
Marker	Vendor	Catalog No.	Color	BD FACSymphony Channels	Note
Live/Dead Fix Blue	ThermoFisher	L23105	UV fixable-blue	UV450
CD45	BD Biosciences	564279	BUV395	UV379
CD19	Biolegend	115509	PE-Cy5.0	YG670	Dump Channel
CD3e	Biolegend	100310	PE-Cy5.0
Ter119	Biolegend	116209	PE-Cy5.0
NK1.1	Biolegend	108716	PE-Cy5.0
CD11b	BD Biosciences	557397	PE	YG586
CD11c	BD Biosciences	565451	BV421	V450
CD8a	BD Biosciences	564920	BUV805	UV820
F4/80	Biolegend	123133	BV605	V610
SIRPa (CD172a)	BD Biosciences	741349	BUV563	UV586
XCR1	Biolegend	148225	BV785	V780
CD103	BD Biosciences	741504	BUV661	UV670
CD80	Biolegend	104731	BV650	V670
CD86	Biolegend	105029	APC/Cy7	R780
H-2Kd MHC class I	Biolegend	116622	PE-Cy7	YG780
I-A/I-E MHC class II	BD Biosciences	748708	BUV737	UV740
CCR7 (CD197)	Biolegend	120109	AF647	R670
Ly6C	biolegend	128033	BV510	V525

## Sheet: Adaptive immune cells in LN and
Adaptive immune cells in LN and spleen
Marker	Vendor	Catalog No.	Color	BD FACSymphony Channels
Live/Dead Fix Blue	ThermoFisher	L23105	UV fixable-blue	UV450
CD45	BD Biosciences	564279	BUV395	UV379
CD4	Biolegend	100460	APC-Fire 750	R780
CD8a	BD Biosciences	564920	BUV805	UV820
TCR beta	BD Biosciences	748406	BUV563	UV586
CD19	BD Biosciences	557958	Alexa Fluor 700	R710
FoxP3	BD Biosciences	562996	Brilliant Violet 421	V450
CD44	BD Biosciences	560570	PerCP-Cy5.5	B710
CD62L	Biolegend	104440	Brilliant Violet 785	V780
4-1BB Ligand (CD137L)	Biolegend	107105	PE	YG586
CTLA-4 (CD152)	Biolegend	106323	Brilliant Violet 605	V610

## Sheet: CD4+ 8+ T cell depletion panel
Confirmation of CD4/8+T cell depletion
Marker	Vendor	Catalog No.	Color	BD FACSymphony Channels
Live/Dead Fix Blue	ThermoFisher	L23105	UV fixable-blue	UV450
CD45	BD Biosciences	564279	BUV395	UV379
CD4	Biolegend	100460	APC-Fire 750	R780
CD8a	BD Biosciences	564920	BUV805	UV820
TCR beta	BD Biosciences	748406	BUV563	UV586

## Sheet: Co-culture
Flow cytometry staining after co-culture
Marker	Vendor	Catalog No.	Color	BD FACSymphony Channels
Live/Dead Fix Blue	ThermoFisher	L23105	UV fixable-blue	UV450
CD45	BD Biosciences	564279	BUV395	UV379
CD4	Biolegend	100460	APC-Fire 750	R780
CD8a	BD Biosciences	564920	BUV805	UV820
TCR beta	BD Biosciences	748406	BUV563	UV586
CD19	BD Biosciences	557958	Alexa Fluor 700	R710
CFSE (Pre-stain A20 cells before co-culture)	BD Biosciences	565082	CFSE	B530

## Sheet: Adoptive cell transfer
Flow cytometry staining after adoptive cell transfer (ACT)
Marker	Vendor	Catalog No.	Color	BD FACSymphony Channels
DAPI	ThermoFisher	D1306	DAPI	V450
CD45	BD Biosciences	564279	BUV395	UV379
CD4	Biolegend	100460	APC-Fire 750	R780
CD8a	Biolegend	100788	Spark YG 570	YG586
CD19	Biolegend	152410	APC	R670
CFSE (Pre-stain isLN cells before ACT)	BD Biosciences	565082	CFSE	B530
